# Supplementary material for: Clinical outcomes of teicoplanin use in the OPAT setting
Source: Int J Antimicrob Agents. 2020 Mar;55(3):105888. doi: 10.1016/j.ijantimicag.2020.105888 (PMC7068648; doi:10.1016/j.ijantimicag.2020.105888)
Supplement: Supplementary file 1 [file mmc1.xlsx]

## Sheet: Sheet1
Supplementary Table S1
Indication for administration of teicoplanin during OPAT episode by underlying infection. Use of teicoplanin included empirical choice for suspected polymicrobial infections
Condition	No. of episodes
Osteomyelitis - surgically related	59
Bacteraemia	20
Osteomyelitis - non-surgical	19
Skin and soft-tissue infection	15
Endovascular infection (including endocarditis)	15
Urinary tract infection	7
Discitis/vertebral osteomyelitis - no metalwork	6
Empyema	3
Intra-abdominal abscess	2
Discitis/vertebral osteomyelitis - metalwork	2
Malignant otitis externa	1
Bronchiectasis	1
Prostatitis	1
Pyrexia of unknown origin (PUO)	1
Grand total	152
